# Supplementary material for: Oxidative Stress—Related Serum Extracellular Vesicle miRNAs Indicate Symptom Severity and Cognitive Decline in Parkinson's Disease
Source: J Neurochem. 2026 Jan 18;170(1):e70355. doi: 10.1111/jnc.70355 (PMC12813526; doi:10.1111/jnc.70355)
Supplement: Supplementary file 2 — Data S1: jnc70355‐sup‐0002‐DataS1.xlsx. [file JNC-170-0-s001.xlsx]

## Sheet: sulietas
ID	Age	Gender_1man_2woman	Education_1primary_2middleschool_3highschool_4college_5university	Cognitive impairment (MoCa <20 | MMSE <25)	Disease_duration_years	Diasease_onset_years	Psychomotor speed (TMTA_Tscore)	Menatl flexibility (TMTB_Tscore)	Phonemic fluency (KAS_Tscore)	Semantin fluency (G_Tscore)	Attention span (A1_Tscore)	Non-verbal fluency (5point_Tscore)	Learning efficacy (A1A5_Tscore)	Attention span/Attention shifting (B1_Tscore)	Recall after interference (A6_Tscore)	Delayed recall (A7_Tscore)	Recognition (Tscore)	Non-verbal fluency (5point_Tscore)	Perseveration (5point_psv)	Attention span (WAIS SS)	Psychomotor speed (WAIS SS-K)	Bradykinesia	Tremor	Gait	Balance	Freezing	Nocturnal_akinesis	Hallucinations	Dyskinesia	OnOFF	PDQ_Mobility	PDQ_ADL	PDQ_Emotional	PDQ_Stigma	PDQ_Social_support	PDQ_Cognition	PDQ_Communication	PDQ_Bodily_discomfort	PDQ39_Summary_Index	mir_24_3p_deltaCT	mir_103a_3p_deltaCT	mir_320a_3p_deltaCT	mir_494_3p_deltaCT	mir_126_5p_deltaCT	mir_543_deltaCT
KONS01	61	1	4	1	3	58	33.2184	0.823023	45.6081	42.1176	50.625	31.3043	35.1948	33.8462	38.6207	27.3333	0	20.2976	3	5	5	1	0	1	0	1	1	0	0	0	55	41.6667	29.1667	12.5	33.3333	25	41.6667	25	32.9167	-7.619	-10.6575	-11.2734	-15.6894	-10.1746	-18.1651
KONS02	54	1	5	1	8	46	43.7362	40.8183	#NULL!	46.6667	36.25	30.4762	34.4444	37.7273	32.5	28.4375	7.85714	53.631	1	11	9	1	1	0	0	1	1	0	0	0	42.5	37.5	20.8333	37.5	0	25	8.33333	41.6667	26.6667	-6.888	-10.7512	-10.3276	-16.1113	-10.8323	-14.6614
KONS04	57	1	4	0	7	50	37.8895	54.1579	46.9748	40.7143	30	25.7143	33.2099	#NULL!	36.0714	34.6875	0	39.3452	5	12	10	0	0	1	0	1	1	0	0	0	35	29.1667	25	31.25	33.3333	6.25	25	41.6667	28.3333	-10.29	-12.1709	-11.2514	-19.7035	-14.0681	-20.3178
KONS05	64	1	4	0	3	61	57.6437	22.8779	48.3108	52.7059	38.125	22.6087	24.8052	10.7692	38.6207	37.3333	38.4615	40.5357	1	10	8	1	2	1	0	1	1	1	0	0	12.5	37.5	25	37.5	0	25	25	0	20.3125	-10.173	-11.6513	-12.8201	-17.1961	-13.2129	-18.6432
KONS06	58	2	5	0	2	56	48.7377	54.1579	#NULL!	#NULL!	30	20.9524	30.7407	24.0909	36.0714	34.6875	43.5714	60.7738	14	9	14	0	1	1	1	0	0	0	0	0	0	0	12.5	18.75	8.33333	12.5	0	0	6.51042	-8.795	-12.8564	-10.7885	-19.0405	-11.5709	-17.4862
KONS07	65	1	4	0	8	57	36.3079	13.609	46.2838	53.8824	44.375	18.2609	28.7013	33.8462	35.1724	37.3333	0	32.2024	0	10	10	#NULL!	#NULL!	#NULL!	#NULL!	#NULL!	#NULL!	#NULL!	#NULL!	#NULL!	#NULL!	#NULL!	#NULL!	#NULL!	#NULL!	#NULL!	#NULL!	#NULL!	#NULL!	-7.732	-13.144	-10.5522	#NULL!	-10.1939	-13.8787
KONS08	57	1	5	0	3	54	49.7239	43.216	34.3697	41.9048	48.75	30.4762	36.9136	46.8182	25.3571	34.6875	15	42.9167	2	11	10	#NULL!	#NULL!	#NULL!	#NULL!	#NULL!	#NULL!	#NULL!	#NULL!	#NULL!	#NULL!	#NULL!	#NULL!	#NULL!	#NULL!	#NULL!	#NULL!	#NULL!	#NULL!	-7.022	-9.55189	-9.20519	-15.7024	-9.4861	-15.9621
KONS09	56	2	5	#NULL!	3	53	#NULL!	#NULL!	#NULL!	#NULL!	#NULL!	#NULL!	#NULL!	#NULL!	#NULL!	#NULL!	#NULL!	#NULL!	#NULL!	#NULL!	#NULL!	1	1	1	1	1	2	1	0	0	62.5	62.5	25	37.5	8.33333	43.75	33.3333	66.6667	42.4479	-10.177	-13.3544	-12.7485	-18.235	-12.9173	-20.1104
KONS10	56	1	5	0	11	45	40.8481	0	36.0504	34.7619	42.5	54.2857	49.2593	46.8182	46.7857	44.0625	36.4286	47.6786	0	7	10	#NULL!	#NULL!	#NULL!	#NULL!	#NULL!	#NULL!	#NULL!	#NULL!	#NULL!	97.5	54.1667	50	75	8.33333	12.5	83.3333	83.3333	58.0208	-7.804	-10.3952	-10.9083	-16.2539	-11.1013	-16.6981
KONS11	65	2	5	0	10	55	25.8445	0	57.7703	52.7059	25.625	40	35.1948	33.8462	38.6207	40.6667	30.7692	38.1548	0	10	13	1	1	2	2	1	3	0	0	1	77.5	29.1667	45.8333	25	8.33333	31.25	0	58.3333	34.4271	-7.845	-11.3163	-11.0045	-17.0838	-10.6043	-19.5335
KONS12	57	1	5	0	7	50	22	25	43	48	36	50	48	47	61	57	44	32	0	11	9	2	1	1	2	1	1	0	0	0	17.5	20.8333	20.8333	50	50	18.75	41.6667	8.33333	28.4896	-5.613	-8.66844	-8.47794	-14.8896	-8.1248	-14.9557
KONS13	64	1	5	0	4	60	44.7126	41.7052	66.5541	53.8824	44.375	48.6957	42.987	33.8462	52.4138	54	53.8462	51.25	11	12	11	1	1	1	0	1	2	1	0	0	27.5	41.6667	25	37.5	16.6667	37.5	25	25	29.4792	-7.875	-11.956	-11.3511	-16.3035	-11.7041	-15.8338
KONS14	58	2	4	0	3	55	37.8895	40.8373	41.9328	37.1429	48.75	49.5238	48.0247	46.8182	50.3571	50.3125	43.5714	39.3452	2	13	11	1	0	1	1	1	1	0	0	0	17.5	0	16.6667	31.25	16.6667	18.75	0	0	12.6042	-7.17	-9.65601	-10.5486	-16.0483	-9.4822	-14.9955
KONS15	66	2	3	0	4	62	42	8	46	56	44	44	43	42	42	47	0	41	5	9	13	1	0	1	1	1	2	1	0	0	40	50	33.3333	43.75	8.33333	18.75	16.6667	50	32.6042	-8.641	-11.0923	-10.835	-18.9294	-11.359	-17.655
KONS16	73	2	5	0	15	58	5.20028	0	55.7432	44.4706	53.125	44.5833	55.2	50.625	39.6667	41.6667	28	32.2024	2	14	11	1	1	1	1	0	2	0	0	0	52.5	37.5	33.3333	25	16.6667	25	25	50	33.125	-6.75	-10.3651	-10.3519	-14.1755	-10.3058	-13.8339
KONS17	74	2	3	1	13	61	56	52	47	54	41	53	59	51	56	63	48	41	1	11	18	#NULL!	#NULL!	#NULL!	#NULL!	#NULL!	#NULL!	#NULL!	#NULL!	#NULL!	#NULL!	#NULL!	#NULL!	#NULL!	#NULL!	#NULL!	#NULL!	#NULL!	#NULL!	-7.828	-11.706	-11.2128	-15.2849	-10.5979	-16.0013
KONS18	45	2	5	0	6	39	52.7996	66.4315	52.8571	58.5714	58.2353	64.2105	61.5116	44.2105	56.1538	60	57.1429	50.0595	2	14	13	0	0	0	0	0	1	0	0	0	75	29.1667	66.6667	56.25	50	62.5	25	91.6667	57.0312	-7.491	-9.94953	-10.1893	-15.9131	-10.3835	-15.5767
KONS19	54	2	5	0	4	50	58	62	54	49	49	54	52	47	36	38	29	60	4	10	9	2	2	1	1	3	2	1	0	0	57.5	70.8333	58.3333	50	50	43.75	50	75	56.9271	-7.538	-10.717	-11.0121	-16.1073	-10.6331	-15.445
KONS20	72	1	4	1	13	59	#NULL!	#NULL!	#NULL!	#NULL!	#NULL!	#NULL!	#NULL!	#NULL!	#NULL!	#NULL!	#NULL!	#NULL!	#NULL!	#NULL!	#NULL!	2	0	2	1	1	3	1	0	0	80	91.6667	62.5	37.5	41.6667	56.25	83.3333	50	62.8646	-6.751	-10.9526	-10.9079	-16.6621	-10.4813	-16.4605
KONS21	61	2	5	0	8	53	33.2184	44.9328	60.473	63.2941	50.625	44.3478	49.4805	33.8462	38.6207	40.6667	15.3846	58.3929	9	9	15	#NULL!	#NULL!	#NULL!	#NULL!	#NULL!	#NULL!	#NULL!	#NULL!	#NULL!	32.5	25	45.8333	56.25	33.3333	56.25	0	16.6667	33.2292	-5.03	-10.2033	-6.3171	-13.6097	-8.1291	-11.3706
KONS22	68	1	4	1	2	66	#NULL!	#NULL!	#NULL!	#NULL!	#NULL!	#NULL!	#NULL!	#NULL!	#NULL!	#NULL!	#NULL!	#NULL!	#NULL!	#NULL!	#NULL!	1	0	1	1	0	2	0	0	0	7.5	20.8333	20.8333	68.75	0	31.25	33.3333	25	25.9375	-8.026	-11.4599	-12.5409	-16.6407	-11.6279	-15.3697
KONS23	57	2	3	1	4	53	#NULL!	#NULL!	#NULL!	#NULL!	#NULL!	-7.61905	#NULL!	#NULL!	#NULL!	#NULL!	#NULL!	#NULL!	#NULL!	#NULL!	#NULL!	1	0	0	1	1	2	0	0	0	27.5	29.1667	37.5	25	16.6667	25	0	58.3333	27.3958	-7.737	-13.2523	-10.8151	-17.8579	-12.8032	-17.0053
KONS24	57	2	4	0	3	54	46	43	38	48	49	64	54	42	50	53	36	32	1	3	8	2	1	1	0	1	2	1	0	0	52.5	75	50	18.75	58.3333	43.75	33.3333	66.6667	49.7917	-7.256	-13.1827	-11.2572	-17.8924	-12.0119	-15.8632
KONS25	48	2	4	0	5	43	42.7291	32.4965	31.0084	43.0952	46.4706	53.6842	42.907	38.9474	40.7692	49.2857	21.4286	41.7262	2	7	9	0	0	0	0	0	1	0	0	0	32.5	25	37.5	62.5	8.33333	18.75	0	33.3333	27.2396	-6.13	-10.9326	-11.3002	-15.7146	-10.6573	-14.8785
KONS26	60	1	5	0	1	59	61.954	61.0705	44.4538	45.4762	50.625	53.0435	50.7792	33.8462	48.9655	50.6667	38.4615	47.6786	0	10	11	1	1	0	1	0	0	#NULL!	0	0	5	25	20.8333	25	0	18.75	16.6667	33.3333	18.0729	-8.901	-11.4253	-10.6418	-16.2064	-11.481	-17.4738
KONS27	50	2	4	1	4	46	50	56	48	49	61	45	52	56	50	50	51	49	2	10	12	0	1	0	0	1	1	#NULL!	0	0	40	62.5	50	31.25	25	43.75	0	33.3333	35.7292	-9.389	-13.7912	-11.8286	-21.9081	-13.7175	-17.7696
KONS28	56	2	5	0	4	52	20	0	33	36	42	#NULL!	42	34	42	36	44	48	0	7	10	#NULL!	#NULL!	#NULL!	#NULL!	#NULL!	#NULL!	#NULL!	#NULL!	#NULL!	97.5	54.1667	50	75	8.33333	12.5	83.3333	83.3333	58.0208	-9.436	-12.8507	-12.5846	-17.2667	-12.492	-16.4443
P049-P	57	2	5	0	15	42	59.5858	58.4396	61.2605	51.4286	55	54.2857	51.7284	46.8182	61.0714	59.6875	43.5714	51.25	0	#NULL!	16	#NULL!	#NULL!	#NULL!	#NULL!	#NULL!	#NULL!	#NULL!	#NULL!	#NULL!	77.5	41.6667	54.1667	6.25	8.33333	0	33.3333	50	33.9062	-8.707	-11.8902	-10.3854	-16.202	-10.905	-16.178
PA07	70	2	5	0	5	70	30.7528	28.5085	40.8784	39.7647	40.625	52.9167	55.2	44.375	53	41.6667	48	39.3452	2	12	#NULL!	#NULL!	#NULL!	#NULL!	#NULL!	#NULL!	#NULL!	#NULL!	#NULL!	#NULL!	75	50	54.1667	62.5	0	18.75	0	91.6667	44.0104	#NULL!	#NULL!	#NULL!	#NULL!	#NULL!	-17.29
PA1	69	1	5	0	5	64	22.855	0	50.3378	55.0588	31.875	26.9565	23.5065	49.2308	35.1724	40.6667	0	25.0595	3	10	#NULL!	2	1	1	0	0	0	0	0	1	72.5	66.6667	70.8333	62.5	25	50	25	75	55.9375	-6.632	-12.5794	#NULL!	#NULL!	-9.187	-15.131
PA10	77	2	3	0	17	60	#NULL!	#NULL!	47.6351	48	34.375	32.0833	37.8667	44.375	39.6667	41.6667	48	#NULL!	#NULL!	10	#NULL!	3	3	2	2	4	4	0	2	2	95	75	37.5	0	0	12.5	50	75	43.125	#NULL!	-13.8249	-11.9881	-16.487	-12.035	-16.663
PA12	64	1	5	0	8	56	38.9655	25.5675	57.7703	49.1765	44.375	40	44.2857	56.9231	38.6207	44	0	47.6786	3	13	10	4	1	1	2	2	2	1	1	1	42.5	37.5	16.6667	25	25	25	25	58.3333	31.875	-8.784	-11.8578	-11.3843	-15.665	-11.185	-15.803
PA13	73	2	4	1	8	65	32.8246	9.39759	48.3108	44.4706	21.875	27.9167	28.5333	25.625	43	33.3333	8	31.0119	3	10	#NULL!	4	4	1	1	0	1	2	0	1	65	79.1667	16.6667	100	0	18.75	0	75	44.3229	-8.8	-11.7927	-11.8738	-16.398	-9.33	-16.41
PA14	45	2	4	0	7	38	36.6868	45.6727	55.3782	55	46.4706	48.4211	45.2326	49.4737	52.3077	52.8571	50	41.7262	2	12	10	4	3	2	2	4	2	0	1	2	60	62.5	29.1667	43.75	33.3333	12.5	16.6667	50	38.4896	-7.756	-10.7298	-11.4118	-16.457	-10.094	-16.19
PA15	74	1	2	0	9	65	0	0	38.8514	45.6471	46.875	40.4167	45.8667	38.125	39.6667	41.6667	28	17.9167	0	10	#NULL!	#NULL!	#NULL!	#NULL!	#NULL!	#NULL!	#NULL!	#NULL!	#NULL!	#NULL!	40	41.6667	54.1667	6.25	33.3333	18.75	8.33333	41.6667	30.5208	#NULL!	-11.9982	-11.464	-17.268	-10.529	-16.589
PA17	70	2	4	1	2	68	#NULL!	#NULL!	42.2297	32.7059	40.625	36.25	28.5333	25.625	36.3333	#NULL!	#NULL!	#NULL!	#NULL!	8	#NULL!	#NULL!	#NULL!	#NULL!	#NULL!	#NULL!	#NULL!	#NULL!	#NULL!	#NULL!	97.5	75	16.6667	50	0	37.5	33.3333	66.6667	47.0833	#NULL!	-13.6459	-13.1687	-16.42	-9.972	#NULL!
PA18	68	2	2	0	6	62	#NULL!	#NULL!	44.9324	44.4706	19.375	44.3478	35.1948	33.8462	#NULL!	#NULL!	#NULL!	#NULL!	#NULL!	9	#NULL!	4	4	1	2	0	0	0	0	0	#NULL!	#NULL!	#NULL!	#NULL!	#NULL!	#NULL!	#NULL!	#NULL!	#NULL!	-9.329	-12.4431	-12.1535	#NULL!	-11.016	-14.624
PA2	72	2	5	0	5	67	#NULL!	#NULL!	#NULL!	#NULL!	#NULL!	#NULL!	#NULL!	#NULL!	#NULL!	#NULL!	#NULL!	#NULL!	#NULL!	#NULL!	#NULL!	2	3	1	2	1	1	0	0	2	37.5	41.6667	45.8333	0	16.6667	12.5	33.3333	25	26.5625	-6.241	-9.46109	-10.4843	-12.546	-9.719	-12.713
PA22	69	2	3	0	15	54	#NULL!	#NULL!	51.6892	49.1765	31.875	31.3043	28.7013	33.8462	31.7241	34	0	#NULL!	#NULL!	10	#NULL!	#NULL!	#NULL!	#NULL!	#NULL!	#NULL!	#NULL!	#NULL!	#NULL!	#NULL!	82.5	70.8333	25	100	0	43.75	0	83.3333	50.6771	-8.881	-11.8149	-12.5019	-15.468	-11.244	-16.062
PA27	47	1	4	0	6	41	42.7291	46.3662	33.5294	45.4762	34.7059	48.4211	48.7209	44.2105	52.3077	60	50	48.869	8	8	5	3	2	2	2	4	2	1	2	1	35	58.3333	33.3333	31.25	0	12.5	0	25	24.4271	-7.147	-10.8311	-10.5626	-14.479	-10.215	-13.274
PA28	74	1	2	1	9	65	#NULL!	#NULL!	36.1486	42.1176	28.125	27.9167	21.8667	25.625	29.6667	25	0	#NULL!	#NULL!	7	#NULL!	4	3	1	1	0	0	1	0	1	70	70.8333	0	37.5	0	12.5	16.6667	16.6667	28.0208	#NULL!	-10.0096	-9.99093	-17.448	-8.72	-16.261
PA29	53	2	4	0	7	46	54.8137	53.9945	50.3361	52.619	48.75	59.0476	51.7284	46.8182	53.9286	53.4375	36.4286	54.8214	4	11	11	3	3	1	1	0	2	1	0	1	70	75	41.6667	62.5	41.6667	62.5	16.6667	33.3333	50.4167	-9.64	-12.7371	-12.7308	-20.829	-12.99	-19.871
PA3	74	1	3	1	5	69	#NULL!	#NULL!	44.2568	38.5882	46.875	32.0833	36.5333	38.125	33	41.6667	0	#NULL!	#NULL!	11	#NULL!	1	3	1	1	2	2	1	0	1	60	70.8333	54.1667	81.25	50	56.25	16.6667	66.6667	56.9792	-8.179	-10.772	-11.3388	-16.47	-9.989	-16.652
PA30	67	1	4	1	6	61	24.3498	0	39.527	42.1176	38.125	40	35.1948	18.4615	28.2759	30.6667	0	32.2024	3	10	12	3	4	2	1	2	2	1	1	2	40	29.1667	20.8333	37.5	8.33333	43.75	33.3333	75	35.9896	#NULL!	-11.5929	-11.3807	-20.287	-9.505	-18.053
PA32	58	2	5	0	8	50	46.7653	46.0704	59.5798	44.2857	48.75	35.2381	38.1481	51.3636	28.9286	25.3125	0.714286	44.1071	0	9	11	4	1	2	2	2	4	4	0	4	80	75	83.3333	87.5	50	25	50	41.6667	61.5625	-11.131	-14.3195	-13.9579	-21.979	-12.446	-18.506
PA33	65	2	3	0	6	59	48.4291	53.9183	51.6892	48	44.375	40	37.7922	33.8462	45.5172	50.6667	46.1538	35.7738	3	11	15	#NULL!	#NULL!	#NULL!	#NULL!	#NULL!	#NULL!	#NULL!	#NULL!	#NULL!	27.5	50	58.3333	12.5	0	6.25	0	50	25.5729	-10.891	-13.1019	-11.6331	-21.746	-12.646	-20.003
PA36	79	2	4	1	9	70	#NULL!	#NULL!	34.1216	36.2353	#NULL!	#NULL!	#NULL!	#NULL!	#NULL!	#NULL!	#NULL!	#NULL!	#NULL!	#NULL!	#NULL!	1	2	1	2	0	0	1	0	0	#NULL!	#NULL!	#NULL!	#NULL!	#NULL!	#NULL!	#NULL!	#NULL!	#NULL!	-10.996	-13.3689	-12.4471	-25.822	-12.8	-20.621
PA37	70	1	4	0	10	60	33.5152	24.7694	51.6892	42.1176	46.875	36.25	43.2	50.625	36.3333	29.1667	21.3333	#NULL!	#NULL!	11	10	1	1	0	0	1	1	0	0	0	#NULL!	#NULL!	#NULL!	#NULL!	#NULL!	#NULL!	#NULL!	#NULL!	#NULL!	-9.412	-9.33949	-9.00469	-22.677	-10.105	-16.991
PA38	82	1	4	1	17	65	#NULL!	#NULL!	42.2297	40.9412	#NULL!	#NULL!	#NULL!	#NULL!	#NULL!	#NULL!	#NULL!	#NULL!	#NULL!	9	#NULL!	3	4	2	2	1	2	0	0	2	97.5	83.3333	50	25	16.6667	6.25	33.3333	16.6667	41.0938	-10.189	-13.6068	-11.7113	-17.393	-9.76	-18.468
PA39	82	1	5	0	12	70	#NULL!	#NULL!	41.5541	43.2941	28.6667	19.5652	19.2	#NULL!	#NULL!	20.8333	0	#NULL!	#NULL!	9	#NULL!	#NULL!	#NULL!	#NULL!	#NULL!	#NULL!	#NULL!	#NULL!	#NULL!	#NULL!	77.5	95.8333	29.1667	56.25	25	31.25	0	58.3333	46.6667	-9.896	-11.4106	-10.4345	-19.62	-11.271	-18.735
PA40	80	2	5	1	5	75	43.3029	47.2101	45.6081	44.4706	42	41.3043	35.2	44.375	45	45.8333	19.5652	33.3929	#NULL!	14	#NULL!	2	1	1	2	3	2	2	0	1	35	33.3333	25	12.5	0	25	0	25	19.4792	-8.822	-10.6719	-10.0367	-18.011	-10.23	-17.173
PA42	60	1	5	0	19	41	0	8.89188	37.7311	39.5238	44.375	44.3478	45.5844	26.1538	42.069	40.6667	0	25.0595	0	11	8	4	2	1	2	0	4	1	0	1	#NULL!	#NULL!	#NULL!	#NULL!	#NULL!	#NULL!	#NULL!	#NULL!	#NULL!	-10.782	-14.0602	-12.1834	-21.31	-11.863	-18.741
PA43	61	1	5	0	14	47	20.2874	27.1813	60.473	46.8235	31.875	44.3478	39.0909	49.2308	48.9655	54	0	#NULL!	#NULL!	8	11	#NULL!	#NULL!	#NULL!	#NULL!	#NULL!	#NULL!	#NULL!	#NULL!	#NULL!	47.5	62.5	25	68.75	33.3333	50	66.6667	41.6667	49.4271	-6.453	-9.04552	-10.0007	-16.4	-9.044	-17.427
PA44	70	2	5	0	8	62	41.8025	40.1413	51.6892	48	40.625	52.9167	53.8667	50.625	53	54.1667	8	45.2976	2	10	15	3	1	1	1	3	3	1	0	2	80	75	50	56.25	8.33333	6.25	16.6667	33.3333	40.7292	-10.347	-13.4244	-11.7222	#NULL!	-11.564	-20.198
PA45	76	1	5	1	2	74	0	0	37.5	35.0588	28.125	23.75	20.5333	38.125	33	25	0	31.0119	4	11	8	2	2	1	2	0	1	0	0	0	32.5	33.3333	4.16667	0	0	50	50	33.3333	25.4167	-6.852	-11.0761	-6.50963	#NULL!	-8.901	-15.228
PA47	62	2	4	1	9	53	42.5495	15.4987	46.9595	45.6471	25.625	31.3043	28.7013	41.5385	24.8276	40.6667	0	41.7262	12	8	#NULL!	#NULL!	#NULL!	#NULL!	#NULL!	#NULL!	#NULL!	#NULL!	#NULL!	#NULL!	35	41.6667	8.33333	50	0	62.5	0	66.6667	33.0208	-7.081	-10.1025	-10.3236	-16.001	-10.203	-14.825
PA48	66	1	3	1	5	61	0	0	37.5	50.3529	31.875	35.6522	33.8961	26.1538	48.9655	47.3333	30.7692	22.6786	1	10	#NULL!	#NULL!	#NULL!	#NULL!	#NULL!	#NULL!	#NULL!	#NULL!	#NULL!	#NULL!	22.5	0	8.33333	0	0	18.75	0	25	9.32292	-9.859	-12.1742	-5.2941	#NULL!	#NULL!	#NULL!
PA49	68	2	5	#NULL!	11	57	#NULL!	#NULL!	#NULL!	#NULL!	#NULL!	#NULL!	#NULL!	#NULL!	#NULL!	#NULL!	#NULL!	#NULL!	#NULL!	#NULL!	#NULL!	2	1	3	2	3	3	1	0	0	97.5	83.3333	0	0	0	43.75	0	50	34.3229	-10.675	-11.9125	-10.8232	-21.876	-11.763	-19.322
PA53	58	1	4	0	17	41	20.1381	27.9924	54.5378	39.5238	42.5	44.7619	41.8519	42.2727	57.5	56.5625	43.5714	32.2024	0	7	8	2	2	1	1	0	1	1	0	1	27.5	16.6667	8.33333	18.75	0	31.25	0	41.6667	18.0208	-7.257	-11.6661	-8.89805	-17.252	#NULL!	-14.396
PA54	57	1	4	1	6	51	2.38659	12.2931	31.0084	30	48.75	20.9524	25.8025	42.2727	25.3571	19.0625	0	29.8214	2	7	#NULL!	4	2	2	2	4	4	2	2	3	#NULL!	#NULL!	#NULL!	#NULL!	#NULL!	#NULL!	#NULL!	#NULL!	#NULL!	-8.748	-10.2348	-9.80937	-16.68	-9.536	-16.284
PA55	58	2	5	0	19	39	41.8343	49.4006	46.9748	41.9048	48.75	44.7619	46.7901	42.2727	50.3571	50.3125	50.7143	47.6786	2	10	12	4	1	1	2	2	1	1	2	1	50	41.6667	16.6667	12.5	0	56.25	33.3333	25	29.4271	-7.574	-9.09585	-8.63812	-17.037	-9.287	-16.863
PA56	65	2	3	0	15	50	19.7128	18.612	53.0405	44.4706	44.375	48.6957	49.4805	49.2308	42.069	37.3333	23.0769	45.2976	3	14	#NULL!	2	1	2	1	2	4	0	0	2	47.5	50	4.16667	6.25	0	0	0	66.6667	21.8229	-11.149	-13.857	-11.6962	-20.732	-12.152	-21.365
PA58	61	2	3	0	7	54	49.1429	33.913	59.7973	56.2353	50.625	48.6957	52.0779	56.9231	48.9655	47.3333	46.1538	34.5833	1	10	8	3	2	2	2	2	3	1	2	1	82.5	70.8333	25	68.75	0	56.25	33.3333	83.3333	52.5	-10.605	-12.9936	-11.2845	-18.72	-11.574	-18.465
PA59	65	1	5	0	20	45	34.8132	8.23845	57.7703	44.4706	38.125	44.3478	42.987	41.5385	42.069	44	23.0769	33.3929	4	15	13	#NULL!	#NULL!	#NULL!	#NULL!	#NULL!	#NULL!	#NULL!	#NULL!	#NULL!	52.5	62.5	45.8333	81.25	25	6.25	16.6667	66.6667	44.5833	-9.468	-12.1971	-10.7443	-16.99	-10.769	-16.141
PA61	63	1	4	0	13	50	43.2759	21.2641	45.6	52.7059	38.125	48.6957	49.4805	41.5385	48.9655	57.3333	46.1538	46.4881	0	5	10	#NULL!	#NULL!	#NULL!	#NULL!	#NULL!	#NULL!	#NULL!	#NULL!	#NULL!	42.5	70.8333	33.3333	31.25	8.33333	43.75	33.3333	75	42.2917	-10.167	-13.241	-11.7609	-16.855	-11.772	-19.867
PA62	70	2	5	0	10	60	#NULL!	#NULL!	55.7432	59.7647	#NULL!	#NULL!	#NULL!	#NULL!	#NULL!	#NULL!	#NULL!	#NULL!	#NULL!	11	#NULL!	#NULL!	#NULL!	#NULL!	#NULL!	#NULL!	#NULL!	#NULL!	#NULL!	#NULL!	27.5	75	8.33333	100	0	0	0	50	32.6042	-10.086	-13.09	-12.2094	-16.766	-11.783	-16.656
PA63	62	2	3	0	7	55	59.033	47.7238	53.0405	55.0588	38.125	40	36.4935	41.5385	35.1724	44	7.69231	25.0595	2	11	10	1	3	1	1	1	0	1	0	1	55	66.6667	33.3333	50	0	62.5	0	100	45.9375	-10.986	-13.8779	-12.8783	-19.942	-13.073	-20.24
PA65	54	1	3	0	15	39	0	0	35.2101	40.7143	30	49.5238	46.7901	46.8182	53.9286	50.3125	50.7143	#NULL!	#NULL!	8	#NULL!	2	1	2	2	4	2	2	2	1	62.5	50	4.16667	0	0	25	0	66.6667	26.0417	-9.432	-11.6319	-11.0686	-16.618	-11.526	-16.123
PA66	51	1	3	0	7	44	38.7009	19.3204	44.4538	53.8095	36.25	49.5238	44.321	51.3636	50.3571	47.1875	22.1429	#NULL!	#NULL!	10	5	3	3	2	2	2	2	1	0	4	60	79.1667	8.33333	6.25	0	12.5	16.6667	75	32.2396	-10.809	-14.1337	-12.1391	-19.756	-12.358	-18.317
PA68	60	1	5	0	10	50	44.7126	23.4158	54.5378	59.7619	38.125	40	37.7922	41.5385	38.6207	40.6667	38.4615	52.4405	6	10	9	3	0	2	2	1	2	2	2	2	45	41.6667	8.33333	0	0	18.75	33.3333	66.6667	26.7187	-9.47	-12.2828	-11.3289	-16.426	-11.66	-16.957
PA69	61	2	5	0	5	56	1.6092	14.809	46.2838	44.4706	50.625	44.3478	48.1818	26.1538	48.9655	40.6667	30.7692	38.1548	2	8	8	2	0	2	2	2	3	1	0	1	72.5	70.8333	25	68.75	0	18.75	33.3333	50	42.3958	-8.471	-10.9679	-9.94742	-15.159	-10.677	-15.616
PA72	69	1	4	0	8	61	31.8236	0	38.1757	42.1176	50.625	31.3043	37.7922	41.5385	42.069	50.6667	0	33.3929	3	11	10	#NULL!	#NULL!	#NULL!	#NULL!	#NULL!	#NULL!	#NULL!	#NULL!	#NULL!	62.5	66.6667	45.8333	75	16.6667	75	50	58.3333	56.25	-8.426	-11.2921	-10.497	-15.532	-11.076	-15.638
PA74	63	1	3	1	15	48	#NULL!	#NULL!	37	41	26	27	20	42	25	37	0	#NULL!	#NULL!	8	#NULL!	#NULL!	#NULL!	#NULL!	#NULL!	#NULL!	#NULL!	#NULL!	#NULL!	#NULL!	#NULL!	#NULL!	#NULL!	#NULL!	#NULL!	#NULL!	#NULL!	#NULL!	#NULL!	-9.595	-12.8526	-12.7036	-18.871	-11.53	#NULL!
PA8	59	2	5	0	13	46	42.8205	52.7307	61.2605	49.0476	48.75	35.2381	41.8519	46.8182	50.3571	47.1875	43.5714	47.6786	2	12	13	2	2	1	1	4	4	0	4	4	40	58.3333	29.1667	37.5	41.6667	50	75	16.6667	43.5417	-10.077	-13.009	-12.5285	-19.924	-11.909	-17.735
PDDBS01	48	1	4	0	10	38	40.715	8.22469	44.4538	45.4762	58.2353	43.1579	45.2326	38.9474	36.9231	38.5714	35.7143	34.5833	0	9	6	2	0	1	1	2	1	1	3	2	92.5	66.6667	75	75	25	31.25	66.6667	33.3333	58.1771	-4.134	#NULL!	-13.1506	#NULL!	#NULL!	#NULL!
PDDBS02	60	1	5	1	20	40	5.91954	0	32.6891	35.9524	44.375	40	36.4935	41.5385	35.1724	30.6667	23.0769	39.3452	3	11	5	2	3	1	1	1	1	2	1	1	50	41.6667	25	18.75	25	50	75	50	41.9271	-3.333	-10.7597	-10.492	#NULL!	#NULL!	#NULL!
PDDBS03	48	2	2	0	19	29	#NULL!	#NULL!	41.0924	35.9524	28.8235	37.8947	34.7674	33.6842	36.9231	35	0	#NULL!	#NULL!	9	#NULL!	#NULL!	#NULL!	#NULL!	#NULL!	#NULL!	#NULL!	#NULL!	#NULL!	#NULL!	#NULL!	#NULL!	#NULL!	#NULL!	#NULL!	#NULL!	#NULL!	#NULL!	#NULL!	-5.033	-14.9028	-12.5215	#NULL!	#NULL!	#NULL!
PDDBS05	64	1	4	0	9	55	#NULL!	#NULL!	44.2568	45.6471	50.625	40	30	41.5385	31.7241	34	23.0769	#NULL!	#NULL!	10	#NULL!	#NULL!	#NULL!	#NULL!	#NULL!	#NULL!	#NULL!	#NULL!	#NULL!	#NULL!	#NULL!	#NULL!	#NULL!	#NULL!	#NULL!	#NULL!	#NULL!	#NULL!	#NULL!	-5.387	-14.7461	-13.8391	#NULL!	#NULL!	#NULL!
PDDBS06	39	2	3	0	1	38	54.4995	31.3894	65.4622	57.381	40.5556	30.5263	37.2289	37.5	30.7407	35.3571	0	48.869	5	6	6	2	1	1	2	1	2	0	4	1	72.5	50	37.5	18.75	0	18.75	33.3333	75	38.2292	-4.81	-15.4097	#NULL!	#NULL!	-13.8409	#NULL!
PDDBS07	64	2	5	0	16	48	24.5977	39.0156	57.7703	57.4118	44.375	48.6957	46.8831	41.5385	42.069	40.6667	0	38.1548	4	10	10	0	1	0	1	0	0	0	1	0	67.5	54.1667	45.8333	43.75	16.6667	43.75	16.6667	58.3333	43.3333	-6.052	#NULL!	-9.33654	-14.7725	#NULL!	#NULL!
PDDBS08	58	2	5	0	13	45	57.6134	43.6917	45.2941	62.1429	48.75	63.8095	52.963	37.7273	50.3571	50.3125	29.2857	47.6786	3	14	13	0	0	0	1	1	1	0	0	0	60	70.8333	4.16667	18.75	0	56.25	16.6667	50	34.5833	-7.463	-12.1825	-11.711	#NULL!	-10.9909	-15.4641
PDDBS09	71	2	5	0	15	56	43.8743	49.6967	47.6351	50.3529	53.125	40.4167	55.2	44.375	49.6667	45.8333	34.6667	44.1071	4	9	14	1	4	1	2	3	3	1	2	0	80	75	54.1667	75	33.3333	31.25	25	58.3333	54.0104	-7.743	-11.9368	-11.3636	#NULL!	-11.3617	-19.415
PDDBS11	57	2	5	0	20	37	38.8757	42.7402	38.5714	52.619	48.75	54.2857	48.0247	28.6364	57.5	40.9375	36.4286	27.4405	1	11	10	#NULL!	#NULL!	#NULL!	#NULL!	#NULL!	#NULL!	#NULL!	#NULL!	#NULL!	#NULL!	#NULL!	#NULL!	#NULL!	#NULL!	#NULL!	#NULL!	#NULL!	#NULL!	-9.675	-12.364	-8.40523	#NULL!	-12.2368	#NULL!
PDDBS12	54	2	5	1	6	48	43.7362	0	45.2941	51.4286	42.5	25.7143	28.2716	46.8182	36.0714	37.8125	29.2857	29.8214	3	6	6	2	1	2	2	2	2	1	1	2	85	75	20.8333	81.25	0	50	50	58.3333	52.5521	-7.626	-11.2081	-11.4742	-16.6636	-10.9058	-15.9164
PDDBS13	47	2	4	0	4	43	46.7573	58.1553	44.4538	51.4286	58.2353	48.4211	51.0465	44.2105	56.1538	56.4286	50	50.0595	50	9	12	1	1	1	1	1	2	0	1	0	70	75	29.1667	31.25	8.33333	18.75	75	16.6667	40.5208	-8.143	-12.5351	-12.9949	-17.838	-12.1917	-18.2507
PDDBS14	69	2	4	0	13	56	43.7818	0	57.0946	46.8235	31.875	48.6957	45.5844	33.8462	38.6207	37.3333	0	46.4881	5	10	11	1	2	1	1	2	1	1	1	0	65	50	54.1667	62.5	58.3333	37.5	58.3333	25	51.3542	-9.986	-13.2908	-12.608	-15.9934	-12.4722	-20.6029
PDDBS15	60	1	5	0	10	50	0	0	54.5378	41.9048	44.375	35.6522	40.3896	41.5385	48.9655	40.6667	15.3846	39.3452	0	10	8	2	4	1	2	1	1	0	0	0	57.5	79.1667	50	50	25	25	16.6667	0	37.9167	-7.993	-12.3668	-12.8194	-15.663	-11.183	-16.2484
PDDBS16	67	2	5	1	15	52	0	#NULL!	65.8784	59.7647	44.375	48.6957	48.1818	26.1538	59.3103	57.3333	23.0769	25.0595	3	10	10	2	3	2	2	3	2	3	4	0	57.5	83.3333	41.6667	43.75	16.6667	37.5	25	16.6667	40.2604	-6.231	-11.1179	-11.1098	-15.363	-9.0913	-12.6216
PDDBS18	57	2	3	0	7	50	55.0652	65.1074	50.3361	41.9048	48.75	30.4762	36.9136	28.6364	36.0714	37.8125	36.4286	47.6786	5	10	10	#NULL!	#NULL!	#NULL!	#NULL!	#NULL!	#NULL!	#NULL!	#NULL!	#NULL!	#NULL!	#NULL!	#NULL!	#NULL!	#NULL!	#NULL!	#NULL!	#NULL!	#NULL!	-7.706	-12.4474	-12.1589	-15.343	-11.4235	-14.7239
PDDBS20	58	2	5	0	4	54	30.9862	31.7983	40.2521	43.0952	42.5	35.2381	45.5556	42.2727	50.3571	40.9375	22.1429	41.7262	0	10	9	2	0	2	1	1	3	1	0	0	97.5	83.3333	16.6667	12.5	16.6667	18.75	66.6667	83.3333	49.4271	-7.655	-10.8303	-10.8421	-15.862	-11.0297	-15.6026
PDDBS21	62	2	5	0	12	50	30.3448	21.2641	46.2838	48	38.125	22.6087	24.8052	10.7692	28.2759	34	0	32.2024	1	9	10	#NULL!	#NULL!	#NULL!	#NULL!	#NULL!	#NULL!	#NULL!	#NULL!	#NULL!	52.5	25	41.6667	62.5	33.3333	37.5	58.3333	33.3333	43.0208	-7.112	-12.5426	-13.4678	-16.908	-12.0259	-15.9097
PDDBS22	62	1	5	0	15	47	27.4713	2.97472	57.0946	49.1765	56.875	35.6522	50.7792	49.2308	42.069	44	0	32.2024	4	11	9	1	0	0	0	0	1	0	1	0	42.5	25	25	31.25	0	25	25	50	27.9688	-7.203	-11.9747	-12.4746	-15.447	-11.2801	-14.983
PDDBS23	43	1	5	0	10	33	55.4906	22.2486	43.6134	47.8571	46.4706	58.9474	44.0698	38.9474	48.4615	49.2857	42.8571	39.3452	0	9	13	1	1	1	0	0	1	1	1	0	65	54.1667	50	56.25	50	50	41.6667	25	49.0104	-6.79	-10.9071	-12.2244	-15.2816	-10.6293	-14.9316
